# Supplementary material for: Dual functions of the ZmCCT-associated quantitative trait locus in flowering and stress responses under long-day conditions
Source: BMC Plant Biol. 2016 Nov 3;16:239. doi: 10.1186/s12870-016-0930-1 (PMC5094027; doi:10.1186/s12870-016-0930-1)
Supplement: Additional file 1: Table S1. — Molecular markers developed for fine mapping of qDPS10 on chromosome 10. (XLSX 11 kb) [file 12870_2016_930_MOESM1_ESM.xlsx]

## Sheet: Sheet1
Marker	AGP v2 position	Forward Primer	Reverse Primer
SSR12	92008513	CCAGTTGCCATTCCC	GGTGGTCGTCGTTTATT
SSR150	92524142	TAGCCTTGGCGTGGAG	ATCATTGCCTTTCTTCTTTC
SSR197	92851317	CCACCATAATCAGCAGC	TTTCTCCATTTCCCTTTC
SSR213	93227924	ACACCGCCGAGTTATGA	CTAAATAGTGATTGGGTCG
SSR164	93437593	AGTTTGATTGGCTTGTCC	ATCGTGCTATTGGTTCTTAT
SSR67	93634161	GGGAGACACTCGTGCTTA	GTTGGTCGTGGAGGAAA
SSR87	93677940	ACTGGAACACCTGCGAACT	GACGCCATTACCCTGCTT
SSR89	93918536	ATTATTACTCGCTTTAGGCA	CCATCGCTTGTCGTGTTA
SSR99	94043682	CAATCCAGGGAGACAGCG	CAGCACGGAAGTTGAGGC
SSR99	94043682	CAATCCAGGGAGACAGCG	CAGCACGGAAGTTGAGGC
SSR167	94095468	CGCTTGAATAGATGCC	GAGATGGGTCCTGTCG
SSR115	94178602	ATTTATCTGCTCCTTCCTCC	TCGTCGTTGCCGTCAC
SSR119	94203935	AATGGAGACTATGGTTGTGGC	GAGCGGGGAGGAGGTAAA
SSR559	94214946	TACCGAAGACGGCGACG	ATGAACCCCAACTTTGCTGA
SSR75	94249873	ATTTGATTAGATTCGTA	GTTTGATTGAGAGGTAG
SSR684	94250823	GGAGCAATACTTACGATGGTGGC	GCTGGTGATGAGAACGACGAC
SSR146	94251691	CTCTGGCAGGATTGGAAAAT	CTACCGGAGAATGGGGTTTC
SSR1008	94344853	ACAAGAAGGGCACGAGATGAATG	CTCTACAGCACCACCGACCAAG
SSR1336	94436784	GTCGTGGAGGAACTCAAACC	CCTTACCAGCGGCTATGTC
SSR1414	94466954	GTCCGTCTAACAGTGGCA	GACATCCTAAAGGCAAACA
SSR208	94591225	ATGACCTCGCTCGTTTTC	GCCATCTTTACTCTGCTCTC
SSR1824	94591720	ATGTATGCCTAAGTCCTAAC	TCTGCCAATCTAATCCC
SSR3-7	94636288	CGCCCTGCTCCACTTCATA	TGGCACCATCCTCTCCGTC
SSR2136	94680943	AGGATTCGGGTTCTCGTGT	GAGGAAAGACTCCCAAGTGTAA
SSR2215	94702747	CGGTGTTTCCATCCAAGT	GCTAACCCAGAGGTGCTAT
SSR156	94818998	CCAACGACTCCCAAATC	ATACTGTCTACAAGCCAAGC
SSR129	94819426	GTAGTAAAGCATCGCCAATA	TCCATCCACGGAACATAA
SSR158	94960081	CCATAAAAAATGTGCTAACG	GGCTGGCGAACTACGA
SSR131	95341254	ATGGATGTTGAAGTCAGCAGGAG	GCCGAGCAAAGGAAGCAG
SSR136	95647250	GTTCATCCTGATTCCCATCCTCTT	CAGCCTTGCTTCTACACCACTCC
SSR136	95647250	GTTCATCCTGATTCCCATCCTCTT	CAGCCTTGCTTCTACACCACTCC
SSR142	96349545	TACCTGTTGGGTTGGC	TGTCCCTGGTCCTCAC
SSR144	96761927	TGGTGGTGTCTTCTTCTG	TCCTGTTGTAACCGTGAG
SSR178	96804133	GGGGAGTCTTGCGTTTGTTGG	ATGGCGGCTTGGTCGGAGT
SSR176	97804601	TCACGCACTGCTTCTTAT	ATGTCGTCTGGCAATGTA
SSR110	97827522	ATGTAATAACAAGCGAACAAGGC	CACGCAGAGCACCAAAGC
SSR180	98056296	GTGTATGATTTGGCTTTGTATTTGC	AGATTTCCTTCCTGCGGCTC
SSR54	100857209	CCGACAACGCACAGAA	CTAATCAAGCAAGGCAAATA
SSR184	104004326	CATTATCGGTGGGGTTGTTGAGC	CGCCGCAGTGCCTTTCCTA
SSR70	107790556	TTCCCCTCCAAGCACTACTC	CGCTCGTCCACGGTCA
umc2163	114695818	AAGCGGGAATCTGAATCTTTGTTC	GAAATTGCTGGGGTTCTCATTTCT
SSR96	114742874	GGGTCTTGGTCTTGCTGT	CGGGAATCTGAATCTTTGT
