# Supplementary material for: Dual functions of the ZmCCT-associated quantitative trait locus in flowering and stress responses under long-day conditions
Source: BMC Plant Biol. 2016 Nov 3;16:239. doi: 10.1186/s12870-016-0930-1 (PMC5094027; doi:10.1186/s12870-016-0930-1)
Supplement: Additional file 2: Table S5. — Primers used for validating differentially expressed genes and the identities of the co-expressed genes related to stress tolerance in HZ4 and HZ4-NIL. (XLSX 14 kb) [file 12870_2016_930_MOESM2_ESM.xlsx]

## Sheet: Sheet1
Gene ID	Forward Primers	Reverse Primers
Validation of 20 reads as a cutoff to determine the number of expressed genes by qRT-PCR analysis
GRMZM5G854391	CGACATGGCTCAGTTCTTGTTT	CGATTCAGTGGCTATCTTCTCA
GRMZM2G435104	CGACCAACTCAGACACCGCAAGG	GGCGAGGCCACTGTTTTACCCAT
GRMZM2G353822	GTCTTGAGATTTCCATTCCTTTGA	TCGTCAGATAGGAGCGAAAGACTA
GRMZM2G003625	ACTTGGCGCTAGTTGGCTTAA	CAGGTCCTCGGCATCATAGAA
AC152495.1_FG003	ATTACTCTTTCCCCACATAACCG	CACCTGTATCAGAATCACGACCT
GRMZM2G439389	TACTTTGAAACTAGCGAACG	ATCTGTCTGCTTGGCATCTT
GRMZM2G334857	CTTTACCTCCTCAGCCTGCTT	GTTCTCCTTGTCCCTTTCCCT
GRMZM2G098859	CCCACAGGCCATAGATAAAC	TGTCGCTAACACTGCTCCAC
GRMZM2G313643	TGCTGGACGTGTCAAGCAACGC	GAGTTCAGGCGGCACTGTTCCA
GRMZM2G406457	GGCTCCCTGGGCTCGCTCTAC	CGACGATCTCATCGGCACCGT
GRMZM2G446648	GGGATTGGTAGGAGGATGGACG	GCACAACACCGCTAAGGGAGGG
GRMZM5G892675	ACGAGGACAACGAGCGATTC	AGATCCAGGCGGACCCAACA
GRMZM2G047684	GTTCGGCAGCAGCTACGACTCC	TCCTCCTTCTTGTCGCTGGCAT
GRMZM5G820374	TGGAGCACAGAAAGGATGAA	AGGTTGGCACCTATGCAGTA
GRMZM2G024834	TCATCGGCGACGACGAAGAGC	AGCCTCGACCACCTGCCACAG
GRMZM2G051894	TCGCATTATCACAAACAGGACT	ATCAGGTAAAACAACTGGAACT
GRMZM2G001426	TCTACTACTCGGCGGTGTTCG	CCTCCTCCACGCAGTGTCCTT
GRMZM2G303463	AAGATGGAGCACGAGGACAATG	CCAAGGACGAGATCACCAGACT
GRMZM2G354711	GGAGAAATCCCTCGCTGGGTG	AACGTGGCCTGGCTCGAAGAC
GRMZM2G103382	TCGTTGTTCACAGCACCAAATCA	TCTTCCTCCACTTCCTCCTCCTC
Validation of 33 co-expressiom genes by qRT-PCR analysis
GRMZM2G096016	TTCGCATTCATTGCCAAATCTCA	ACTAACAGCTCACGCACTCACCA
GRMZM2G387528	CCACTACCCCATCCCCATCGT	GCTTGTGGTTGTGGCTCAGGC
GRMZM2G021777	TTTTGCTACCCCGAACACTCC	CTCCTCCCCTCTGCTCACCAC
GRMZM2G138455	CGCCGCCTCGCACTTCTTCCA	ACGGTTGCCCCGCTGCTGTTC
GRMZM2G165042	GCCGACTCGCTGGACAAGGAC	ACTTGGGAGGCGGCATCAGGT
GRMZM2G016756	ACGACTCGCTGGAGAAGGACC	ACCCACCGGATGACGATGTGC
GRMZM2G014902	TTTAACCCCAACACCCAAGAGG	CTGGAATGCTAGCTGTCCCGTC
GRMZM2G381691	TCTTCCCTGTCGTCGGTCAT	AGGCTGGTCGTCGTTCTCAT
GRMZM2G175265	TGAACTTCCCGTCTATTTCTG	GTCCCAACATGCTCTTCTATG
GRMZM2G474769	GACAAACAAACCGCAAGAGC	TGCTGGAGAAGGTGGATGAC
GRMZM2G156517	ATTCCGCCCGCACTGCTACTT	ATGGCACCAACAACCTACACC
GRMZM2G389173	CTGGAGGCTCAAGTGAGAAAA	TCAGCACCAAATACCAAAATA
GRMZM2G415007	CCAATGACCAGGGTAACCGTATC	CTGAAGACCTTGTTCTCCCCATC
GRMZM2G134668	ATCCTGGTTCTGTAATGCCA	TGTCCCATCCTTCAAGGTAA
GRMZM2G074687	CTCCGAGGACTACAGGTTCTAT	GATCAGTCTCACAAGGCACATC
GRMZM2G067476	CCCTCGACCTCTACAACCAG	CTTTGTGGGAACACGGTATG
GRMZM2G045318	ATTCTGCATATCTCGCCTGTT	TCTGGAGTATTCATTTGGTTC
GRMZM2G328258	CCCAAGCCTCGTTCCAAGGTTCT	CCACTGGTCGCGTGGTACAGATC
GRMZM2G082976	ATTGGTGGCACATACGTCATAGC	ATCAAATCGAGGAGCGGTTGGAG
GRMZM2G049695	AGGCTCACGGTCACGGATGCGATA	GGGACGAAGGCGAAGGGTGCTTGT
GRMZM2G341404	AGAAAGGGCTTCGTCTTGAT	GCCTCCTTACTTCTCCCAAGGGG
GRMZM2G024668	CTCTTCGACACCAGGAAGAA	GTCCTCCTTGTTCTCAGCAA
AC233888.1_FG002	TGTGGCTCTGCGAGGTCTGC	GCCTTCTTTCTGCCCGTGGT
GRMZM2G004483	ACAGGATGTCGGCGTCGAG	CGGGTCGTTGAACAGCCAC
GRMZM2G092363	AAGTTCCAGAAGACCATCCGCTAC	GTGACCCCTAAATTTTCAAGGCAC
GRMZM2G449950	TCCTCAGTATCCGAGGACATG	CCACGGCTTAACCTTAATCAA
GRMZM2G138750	CGCGGGTACAGTGTAATGCG	GGAACGTGGAACCTGGAGGG
GRMZM2G061515	GTGTTCGCCTCGGGCTTCC	GCCGTAGAACTCCAGCGTC
GRMZM2G366873	CGCACGACCCCTACACCGT	CGCTGCCAGTGCTTCTCCA
GRMZM2G091481	GCTGATGGCATTGTGGATTACT	TCCTTGCTGTCAACAACAAGCT
GRMZM2G114793	AGCGTCTCATCGGAAGAAAGT	CCAAGGTATGCCTCAGCAGTA
GRMZM2G137861	GGGGATGTCCAAATCTCCTAC	TGAAACCCGAACCCTACTGAT
GRMZM2G040508	TGCTGGCTCTACCAAATAAT	CTGAGGCTTGATGGGATGAC
18S	CCTGCGGCTTAATTGACTC	GTTAGCAGGCTGAGGTCTCG
