# Supplementary material for: Dual functions of the ZmCCT-associated quantitative trait locus in flowering and stress responses under long-day conditions
Source: BMC Plant Biol. 2016 Nov 3;16:239. doi: 10.1186/s12870-016-0930-1 (PMC5094027; doi:10.1186/s12870-016-0930-1)
Supplement: Additional file 5: Table S2. — Gene ontology enrichment of differentially expressed genes in HZ4 and HZ4-NIL in three development stages. (XLS 21 kb) [file 12870_2016_930_MOESM5_ESM.xls]

## Sheet: significant Go enrichment
Table S2. Significant of GO enrichment OF all DEG identified in HZ4 and HZ4-NIL.
GO term	Ontology	Description	Number in input list	Number in BG/Ref	p-value	FDR
GO:0003824	F	catalytic activity	611	11705	1.9e-09	2.3e-06
GO:0016491	F	oxidoreductase activity	156	2232	9.2e-09	5.5e-06
GO:0008152	P	metabolic process	686	13504	5.6e-09	7.8e-06
GO:0055114	P	oxidation reduction	137	1881	8.2e-09	7.8e-06
GO:0009055	F	electron carrier activity	67	740	7.1e-08	2.9e-05
GO:0005506	F	iron ion binding	69	872	4.1e-06	0.0012
GO:0005975	P	carbohydrate metabolic process	86	1166	3.8e-06	0.0024
GO:0009605	P	response to external stimulus	40	447	0.067	0.0093
GO:0016620	F	oxidoreductase activity, acting on the aldehyde or oxo group of donors, NAD or NADP as acceptor	8	27	7.6e-05	0.011
GO:0016757	F	transferase activity, transferring glycosyl groups	46	559	7e-05	0.011
GO:0016758	F	transferase activity, transferring hexosyl groups	38	424	5.8e-05	0.011
GO:0020037	F	heme binding	52	670	9.8e-05	0.013
GO:0046906	F	tetrapyrrole binding	52	674	0.00011	0.014
GO:0016161	F	beta-amylase activity	6	17	0.00028	0.031
GO:0008194	F	UDP-glycosyltransferase activity	15	114	0.00031	0.032
GO:0016746	F	transferase activity, transferring acyl groups	28	311	0.00049	0.041
GO:0016903	F	oxidoreductase activity, acting on the aldehyde or oxo group of donors	8	37	0.00048	0.041
GO:0016747	F	transferase activity, transferring acyl groups other than amino-acyl groups	25	265	0.00051	0.041
GO:0003993	F	acid phosphatase activity	7	29	0.00061	0.045
GO:0008889	F	glycerophosphodiester phosphodiesterase activity	5	13	0.00067	0.045
GO:0042578	F	phosphoric ester hydrolase activity	25	270	0.00066	0.045
GO:0046527	F	glucosyltransferase activity	12	86	0.00077	0.047
GO:0035251	F	UDP-glucosyltransferase activity	11	74	0.00079	0.047
GO:0016760	F	cellulose synthase (UDP-forming) activity	8	41	0.00087	0.05
