# Supplementary material for: Dual functions of the ZmCCT-associated quantitative trait locus in flowering and stress responses under long-day conditions
Source: BMC Plant Biol. 2016 Nov 3;16:239. doi: 10.1186/s12870-016-0930-1 (PMC5094027; doi:10.1186/s12870-016-0930-1)
Supplement: Additional file 7: Table S3. — Gene symbols and genes co-expressed in HZ4 and HZ4-NIL. (XLSX 16 kb) [file 12870_2016_930_MOESM7_ESM.xlsx]

## Sheet: Sheet1
Table S3 Gene symbol and expression of Coexpression gene in HZ4 and HZ4-NIL
gene_id	gene symbol	L3H4	L3496	L4H4	L5496	L5H4	L6496	L6H4	L7496		S3H4	S3496	S4H4	S5496	S5H4	S6496	S6H4	S7496	profile
GRMZM2G096016	NF-YA10	0.51	0.48	2.95	4.13	1.25	6.51	0.82	1.34		0.320747	0.551323	0.751199	2.61943	2.13881	7.4262	1.15158	5.04004	A
GRMZM2G387528	PIF3	32.65	15.67	40.36	22.53	45.62	33.47	42.16	36.87		70.2404	69.2902	71.1252	56.2903	68.534	65.8698	70.7224	56.7123	A
GRMZM2G165042	PIL5	17.4001	15.9463	22.7436	8.94364	18.0985	11.19	14.994	13.5095		0.190176	0.0462108	0.122348	0.0877422	0.175211	0.0884573	0.261508	0.130398	A
GRMZM2G016756	PIF4	16.2995	12.531	16.6171	15.0872	20.3079	7.77719	48.4417	23.9833		0.514097	0.264415	0.52855	0.226859	0.846736	0.451008	0.704012	0.40304	A
GRMZM2G021777	CCT	121.182	54.8887	113.411	75.8667	94.344	59.2214	82.3633	59.6062		54.2098	48.9256	66.3585	64.4944	61.0072	55.3051	40.7213	35.1264	A
AC233888.1_FG002	AtCOL4	89.62	46.78	90.76	52.68	79.66	46.52	82.67	47.55		37.8592	20.5389	55.2371	19.9159	34.1517	21.0582	23.3499	14.6182	A
GRMZM2G004483	CCT	27.1125	42.1661	21.7435	26.4112	15.1226	27.7186	3.92798	18.4269		5.67	8.69	3.1806	7.2235	9.24088	18.7058	4.69	9.1558	A
GRMZM2G381691	CCT	80.92	232.48	72.47	219.03	61.2	110.85	63.28	74.83		69.78	218.54	96.45	226.33	72.14	190.25	55.42	167.38	A
GRMZM2G092363	CCT	1.84014	6.04732	10.2202	12.695	3.99871	14.9162	1.37813	1.54095		0.595557	0.950269	0.550289	1.20131	0.69193	1.88978	0.203596	0.741093	A
GRMZM2G449950	ATDOF5.4	67.5229	23.7246	71.4654	46.8065	77.9907	44.0038	50.1981	49.2423		3.44066	2.90905	5.28449	3.91549	2.59282	1.96709	2.0207	1.36524	A
GRMZM2G138455	CDF1	10.6629	5.63229	6.18116	4.43103	8.27358	4.59657	4.97306	1.68543		2.44237	1.9187	3.05689	1.68601	2.52568	1.65751	1.047	0.835461	A
GRMZM2G014902	CCA1	228.152	239.377	71.0546	120.99	80.0872	93.8097	25.7698	130.993		34.4206	34.7167	42.6417	54.0707	29.2229	44.3668	2.69823	6.59653	A
GRMZM2G175265	LHY1	60.3462	70.8234	20.0184	121.022	30.1658	40.5503	5.06236	34.4352		18.063	29.4617	8.36597	22.3386	9.3991	15.5621	7.13776	14.7008	A
GRMZM2G474769	LHY1	235.271	253.622	102.46	151.067	90.3731	155.676	19.2869	124.109		85.3693	89.3861	87.9726	125.359	73.4373	96.1781	18.301	28.011	A
GRMZM2G138750	BAS1	3.22151	1.82718	2.23201	1.48615	3.07916	1.51001	1.3908	5.99652		2.74592	3.25351	3.89331	8.6981	2.09901	5.39887	4.44611	6.84123	B
GRMZM2G061515	DFL1	1.26238	0.67	2.68	1.32	1.95	1.28	1.65966	0.815558		12.4661	10.2588	22.8387	17.2976	16.0147	7.89887	20.7963	5.05504	B
GRMZM2G366873	DFL1	0.67	0.43	0.24	0.0753069	0.45	0.18	0.33	0.12		2.14865	1.79047	2.71375	0.843252	1.8264	1.34708	4.19128	1.42936	B
GRMZM2G156517	UbcH5; ubiquitin-conjugating enzyme 28	14.1096	18.65	5.87114	13.5239	6.10804	11.6715	8.044	27.5097		24.1745	25.8657	21.1885	29.9177	24.6398	31.4536	15.8536	16.0923	B
GRMZM2G091481	PDIs	47.8905	98.7196	67.6379	101.603	71.1922	94.102	122.267	201.973		335.587	384.451	253.703	301.236	266.539	325.919	267.783	360.785	B
GRMZM2G389173	PDIs	6.56306	12.3055	6.77023	15.1026	8.06985	10.4618	6.23141	25.9555		23.3487	30.4137	16.9288	20.5863	13.0347	26.5851	17.2723	21.3489	B
GRMZM2G114793	BIP (HSp 70)	13.3299	33.1957	18.5904	41.6624	24.7282	38.1858	21.7475	84.7907		137.68	213.822	111.728	124.823	86.9766	159.463	118.643	138.452	B
GRMZM2G341404	Hsp40	2.02241	5.26124	2.63617	6.42266	4.07586	6.83326	4.42183	10.4135		22.1271	35.9182	19.6046	30.3028	17.3705	29.8117	17.3621	29.7387	B
GRMZM2G024668	Hsp90	118.749	158.228	97.1902	155.09	80.9787	118.411	68.9046	467.486		188.703	222.211	173.934	219.3	154.212	272.164	147.409	250.557	B
GRMZM2G415007	BIP	9.42941	22.0659	9.69766	16.8461	12.4633	19.6007	15.8652	39.1455		67.2467	105.413	43.421	65.6228	42.2264	75.7673	51.2085	77.1784	C
GRMZM2G134668	CNX, calreticulin precursor protein putative expressed	21.8295	53.458	26.9511	54.1712	34.0131	45.1408	42.1473	97.4742		142.132	208.912	113.487	171.379	115.424	163.78	136.196	179.063	C
GRMZM2G074687	CRT; calreticulin precursor protein	2.00656	5.00464	2.27156	3.13544	1.78091	3.19776	2.80122	6.72079		27.4804	45.0363	14.5658	16.9834	7.46387	21.7067	14.2089	24.4811	C
GRMZM2G067476	TRAP-1, the mitochondrial Hsp90;与translocon-associated protein beta family protein	21.1445	30.2754	14.7074	16.1105	13.0345	16.1357	30.0019	43.1498		124.186	183.215	115.034	135.811	100.269	139.672	143.287	180.655	C
GRMZM2G045318	Sec61:Preprotein translocase Sec Sec61-beta subunit protein	1.39926	4.67944	4.90024	5.88764	5.40055	8.80919	7.34121	13.0527		20.8082	38.2475	22.2971	30.9516	17.9717	24.7366	20.6257	25.8071	C
GRMZM2G328258	BAKEKK1	0.824053	2.13062	1.11543	4.21518	0.530617	3.45565	2.51954	4.09881		0.58	0.925744	0.0397075	0.19	0.089	0.258367	0.0424333	0.126967	C
GRMZM2G137861	PBS1；（WAK2) wall-associated kinase 2	0.99801	3.25317	1.72487	2.03419	1.55595	2.58158	1.89639	7.02783		0.18	0.57	0.0166609	0.21	0.24	0.68	0.15	0.42	C
GRMZM2G040508	FLS2 ; Leucine-rich repeat protein kinase family protein	9.69212	10.4006	12.6569	22.0614	15.5436	17.6336	10.2548	24.0037		0.41398	0.612885	0.25118	0.467686	0.190132	0.314026	0.124693	0.249757	C
GRMZM2G082976	Derlin	2.58705	5.1609	2.62039	5.18199	2.64031	3.39708	3.92845	6.46869		10.214	21.7811	12.512	20.5618	11.7517	20.4294	12.0323	19.9267	C
GRMZM2G049695	MKK1/2; myb-like transcription factor family protein	8.86029	12.4081	6.3608	11.0915	7.36363	14.7877	12.2946	15.2417		3.17348	3.40486	1.63543	5.83414	1.3803	2.40564	1.55302	2.62113	C
