# Supplementary material for: Dual functions of the ZmCCT-associated quantitative trait locus in flowering and stress responses under long-day conditions
Source: BMC Plant Biol. 2016 Nov 3;16:239. doi: 10.1186/s12870-016-0930-1 (PMC5094027; doi:10.1186/s12870-016-0930-1)
Supplement: Additional file 8: Table S4. — Cis-acting regulatory elements identified in the promoter regions of genes in the nodes of the co-expression network. (XLSX 13 kb) [file 12870_2016_930_MOESM8_ESM.xlsx]

## Sheet: Sheet2
Table S4.Cis-acting regulatory elements identified from the node of Co-expression network at the romoter region using -3000 bp region upstream ATG (start codon) by PLACE and Plant Care.
	Cis-element	Motif	Function	Number of cis-acting elements
				GRMZM2G045318	GRMZM2G049695	GRMZM2G067476	GRMZM2G074687	GRMZM2G082976	GRMZM2G134668	GRMZM2G156517	GRMZM2G328258	GRMZM2G389173	GRMZM2G415007
Hormone signaling association	ABRE	CACGTG	ABA responsive element	1	1	1	2	3		6	2	5	6
	CE3	GACGCGTGTC	ABA and VP1 responsiveness	-	-	-	1	-	-	-	-	-	-
	TATC-box	TATCCCA	GA response	1	-	-	-	-	1	1	1	-	1
	P-box	GCCTTTTGAGT/CCTTTTG	GA response	-	2	-	-	1	-	-	-	2	-
	GARE-motif	AAACAGA/TCTGTTG	GA responsive element	1	2	2	-	3	1	4	-	1	1
	TGA-element	AACGAC	Auxin-responsive element	1	1	-	-	-	-	1	-	-	2
	ARF	TGTCTC	Auxin signalling	-	-	-	-	-	-	-	-	-	-
	AuxRR-core	GGTCCAT	Auxin-responsive element	1	-	1	2	1	-	-	-	-	-
	ERE	ATTTCAAA	Ethylene-responsive element	1	-	1	-	-	-	-	-	1	-
Light-responsive elements	3-AF1	AAGAGATATTT	light responsive element	1	1	-	-	1	-	-	-	-	-
	AAAC-motif	CAATCAAAACCT	light responsive element	-	-	-	-	-	-	-	-	-	1
	ACE	AAAACGTTTA	light responsive element	1	1	-	2	1	1	1	-	3	1
	AE-box	AGAAACAT	part of a module for light response	-	-	-	-	-	1	1	1	1	1
	as-2-box	GATAatGATG	Involved in shoot-specific expression and light responsiveness	-	-	1	1	-	-	-	-	1	-
	ATC-motif	TGCTATCCA	light responsive element	-	-	1	-	-	-	-	-	-	-
	ATCT-motif	AATCTAATCC	light responsive element	1	-	1	-	4	-	1	1	-	-
	CATT-motif	GCATTC	light responsive element	4	-	1	-	1	3	1	5	-	-
	BoxI	TTTCAAA	light responsive element	2	-	2	1	1	-	-	-	2	-
	BoxII	ACACGTTGT	light responsive element	-	-	-	-	-	-	-	-	1	-
	Box4	ATTAAT	light responsive element	-	3	1	-	-	1	1	1	4	5
	C-box	CTGACGTCAG	light responsive element	-	-	1	-	-	-	-	-	1	-
	G-Box	CACGTG	light responsive element	2	4	2	16	9	2	8	12	9	8
	GA-motif	ATAGATAA	light responsive element	2	1	-	-	2	1	1	-	2	-
	GAG-motif	GGAGATG/AGAGAGT	light responsive element	-	-	-	-	2	-	-	2	2	2
	Gap-box	CAAATGAA(A/G)A	light responsive element	1	-	-	-	-	-	-	-	-	-
	GATA-motif	AAGGATAAGG	light responsive element	2	-	-	-	-	2	-	1	1	1
	GT1-motif	GGTTAAT	light responsive element	2	-	1	-	1	-	3	1	-	-
	I-box	GATATGG/CTCTTATGCT	light responsive element	1	1	-	-	1	1	-	-	-	2
	MRE	AACCTAA	MYB binding site involved in light responsiveness	1	-	3	-	-	-	-	1	-	-
	MNF1	GTGCCC(A/T)(A/T)	light responsive element	-	-	-	2	1	1	1	-	-	2
	sp1	CC(G/A)CCC	light responsive element	3	9	1	14	13	2	7	7	5	6
	TCCC-motif	TCTCCCT	light responsive element	3	1	-	-	-	2	-	-	-	1
	TCT-motif	TCTTAC	light responsive element	2	-	-	1	1	-	-	-	-	-
	TGG-motif	TGGTGGCTA	light responsive elemen	-	-	1	-	-	1	-	-	-	-

## Sheet: Sheet3
-
